# Supplementary material for: External Electric Field Effect on the Strength of σ-Hole Interactions: A Theoretical Perspective in Like⋯Like Carbon-Containing Complexes
Source: Molecules. 2022 May 5;27(9):2963. doi: 10.3390/molecules27092963 (PMC9104924; doi:10.3390/molecules27092963)
Supplement: Supplementary file 1 [file molecules-27-02963-s001.zip]

Archive with 1 entries (1 files):
- molecules-1692927-supplementary.pdf
